# Supplementary material for: Design, Build, and Initial Testing of a Portable Methane Measurement Platform
Source: Sensors (Basel). 2025 Mar 21;25(7):1954. doi: 10.3390/s25071954 (PMC11991200; doi:10.3390/s25071954)
Supplement: Supplementary file 1 [file sensors-25-01954-s001.zip]

Archive with 1 entries (1 files):
- sensors-3481003-supplementary.pdf
